# Supplementary material for: Unravelling the Genomic and Virulence Diversity of Legionella pneumophila Strains Isolated from Anthropogenic Water Systems
Source: Microorganisms. 2025 Dec 12;13(12):2832. doi: 10.3390/microorganisms13122832 (PMC12736363; doi:10.3390/microorganisms13122832)
Supplement: Supplementary file 1 [file microorganisms-13-02832-s001.zip]

Archive with 5 entries (5 files):
- Barigelli 2025 Supplementary.zip
- Barigelli 2025 S1.csv
- Barigelli 2025 S2.csv
- Barigelli 2025 S3.csv
- Barigelli 2025 S4.csv
