# Supplementary material for: Unravelling the Genomic and Virulence Diversity of Legionella pneumophila Strains Isolated from Anthropogenic Water Systems
Source: Microorganisms. 2025 Dec 12;13(12):2832. doi: 10.3390/microorganisms13122832 (PMC12736363; doi:10.3390/microorganisms13122832)
Supplement: Supplementary file 1 [file microorganisms-13-02832-s001.zip › Barigelli 2025 S1.csv]

Genomic feature	ST1	ST22	ST23	ST356	ST445	ST579	ST596	ST1324	ST1358	ST1541	ST1904	ST2617	ST3130
Genome length (Mb)	3557561	3439764	3423865	3455556	3440855	3238535	3374895	3551589	3558751	3402754	3306804	3257651	3560087
Contig count	46	49	31	47	51	26	40	63	76	33	67	44	32
GC content (%)	38,21	38,3	38,26	38,27	38,19	38,14	38,16	38,28	38,19	38,11	38,15	38,26	38,25
N50 (Mb)	168055	176538	241255	223719	182830	469273	176854	105215	71479	217952	102710	190862	262044
Completeness (%)	99,21	99,3	98,83	98,83	98,83	99,22	98,69	99,04	98,8	95,14	96,69	94,7	99,28
Contamination (%)	0,34	1,75	0,45	0,37	0,68	0,4	0,63	0,56	2,15	0,99	0,63	0,68	1,54
