# Supplementary material for: Unravelling the Genomic and Virulence Diversity of Legionella pneumophila Strains Isolated from Anthropogenic Water Systems
Source: Microorganisms. 2025 Dec 12;13(12):2832. doi: 10.3390/microorganisms13122832 (PMC12736363; doi:10.3390/microorganisms13122832)
Supplement: Supplementary file 1 [file microorganisms-13-02832-s001.zip › Barigelli 2025 S2.csv]

row_id	VFclass	ST23	ST22	ST1358	ST579	ST1541	ST596	ST2617	ST356	ST445	ST1324	ST1904	ST3130	ST1	L.pneumophila str. Corby (ref)	L.pneumophila str. Lens (ref)	L.pneumophila str. Paris (ref)	L.pneumophila subsp. pneumophila str. Philadelphia 1 (ref)	L. pneumophila NCTC 12821 (ref)
Alternative sigma factor RpoS | rpoS	Regulation	1	1	1	1	1	1	1	1	1	1	1	1	1	1	1	1	1	1
Capsule(Acinetobacter) | --	Immune evasion	0	0	0	0	0	1	0	0	0	0	0	1	0	0	0	0	0	0
Carbon storage regulator A | csrA	Regulation	1	1	1	1	1	1	1	1	1	1	1	1	1	1	1	1	1	1
Cytochrome c maturation (ccm) locus | ccmA	Iron uptake	1	1	1	1	1	1	1	1	1	1	1	1	1	1	1	1	1	1
Cytochrome c maturation (ccm) locus | ccmB	Iron uptake	1	1	1	1	1	1	1	1	1	1	1	1	1	1	1	1	1	1
Cytochrome c maturation (ccm) locus | ccmC	Iron uptake	1	1	1	1	1	1	1	1	1	1	1	1	1	1	1	1	1	1
Cytochrome c maturation (ccm) locus | ccmD	Iron uptake	1	1	1	1	1	1	1	1	1	1	1	1	1	1	1	1	1	1
Cytochrome c maturation (ccm) locus | ccmE	Iron uptake	1	1	1	1	1	1	1	1	1	1	1	1	1	1	1	1	1	1
Cytochrome c maturation (ccm) locus | ccmF	Iron uptake	1	1	1	1	1	1	1	1	1	1	1	1	1	1	1	1	1	1
Dot/Icm type IVB secretion system | dotA	Secretion system	1	1	1	1	1	1	1	1	1	1	1	1	1	1	1	1	1	1
Dot/Icm type IVB secretion system | dotB	Secretion system	1	1	1	1	1	1	1	1	1	1	1	1	1	1	1	1	1	1
Dot/Icm type IVB secretion system | dotC	Secretion system	1	1	1	1	1	1	1	1	1	1	1	1	1	1	1	1	1	1
Dot/Icm type IVB secretion system | dotD	Secretion system	1	1	1	1	1	1	1	1	1	1	1	1	1	1	1	1	1	1
Dot/Icm type IVB secretion system | icmB/dotO	Secretion system	1	1	1	1	1	1	1	1	1	1	1	1	1	1	1	1	1	1
Dot/Icm type IVB secretion system | icmC/dotE	Secretion system	1	1	1	1	1	1	1	1	1	1	1	1	1	1	1	1	1	1
Dot/Icm type IVB secretion system | icmD/dotP	Secretion system	1	1	1	1	1	1	1	1	1	1	1	1	1	1	1	1	1	1
Dot/Icm type IVB secretion system | icmE/dotG	Secretion system	1	1	1	1	1	1	1	1	1	1	1	1	1	1	1	1	1	1
Dot/Icm type IVB secretion system | icmF	Secretion system	1	1	1	1	1	1	1	1	1	1	1	1	1	1	1	1	1	1
Dot/Icm type IVB secretion system | icmG/dotF	Secretion system	1	1	1	1	1	1	1	1	1	1	1	1	1	1	1	1	1	1
Dot/Icm type IVB secretion system | icmH/dotU	Secretion system	1	1	1	1	1	1	1	1	1	1	1	1	1	1	1	1	1	1
Dot/Icm type IVB secretion system | icmJ/dotN	Secretion system	1	1	1	1	1	1	1	1	1	1	1	1	1	1	1	1	1	1
Dot/Icm type IVB secretion system | icmK/dotH	Secretion system	1	1	1	1	1	1	1	1	1	1	1	1	1	1	1	1	1	1
Dot/Icm type IVB secretion system | icmL/dotI	Secretion system	1	1	1	1	1	1	1	1	1	1	1	1	1	1	1	1	1	1
Dot/Icm type IVB secretion system | icmM/dotJ	Secretion system	1	1	1	1	1	1	1	1	1	1	1	1	1	1	1	1	1	1
Dot/Icm type IVB secretion system | icmN/dotK	Secretion system	1	1	1	1	1	1	1	1	1	1	1	1	1	1	1	1	1	1
Dot/Icm type IVB secretion system | icmO/dotL	Secretion system	1	1	1	1	1	1	1	1	1	1	1	1	1	1	1	1	1	1
Dot/Icm type IVB secretion system | icmP/dotM	Secretion system	1	1	1	1	1	1	1	1	1	1	1	1	1	1	1	1	1	1
Dot/Icm type IVB secretion system | icmQ	Secretion system	1	1	1	1	1	1	1	1	1	1	1	1	1	1	1	1	1	1
Dot/Icm type IVB secretion system | icmR	Secretion system	1	1	1	1	1	1	1	1	1	1	1	1	1	1	1	1	1	1
Dot/Icm type IVB secretion system | icmS	Secretion system	1	1	1	1	1	1	1	1	1	1	1	1	1	1	1	1	1	1
Dot/Icm type IVB secretion system | icmT	Secretion system	1	1	1	1	1	1	1	1	1	1	1	1	1	1	1	1	1	1
Dot/Icm type IVB secretion system | icmV	Secretion system	1	1	1	1	1	1	1	1	1	1	1	1	1	1	1	1	1	1
Dot/Icm type IVB secretion system | icmW	Secretion system	1	1	1	1	1	1	1	1	1	1	1	1	1	1	1	1	1	1
Dot/Icm type IVB secretion system | icmX	Secretion system	1	1	1	1	1	1	1	1	1	1	1	1	1	1	1	1	1	1
Dot/Icm type IVB secretion system | lvgA	Secretion system	1	1	1	1	1	1	1	1	1	1	1	1	1	1	1	1	1	1
Enhanced entry proteins | --	Invasion	1	1	1	1	1	1	1	1	1	1	1	1	1	1	1	1	1	1
Enhanced entry proteins | enhA	Invasion	1	1	1	1	1	1	1	1	1	1	1	1	1	1	1	1	1	1
Enhanced entry proteins | enhB	Invasion	1	1	1	1	1	1	1	1	1	1	1	1	1	1	1	1	1	1
Enhanced entry proteins | enhC	Invasion	1	1	1	1	1	1	1	1	1	1	1	1	1	1	1	1	1	1
Enhanced entry proteins | lidL	Invasion	1	1	1	1	1	1	1	1	1	1	1	1	1	1	1	1	1	1
Ferrous iron transport | feoA	Iron uptake	1	1	1	1	1	1	1	1	1	1	1	1	1	1	1	1	1	1
Ferrous iron transport | feoB	Iron uptake	1	1	1	1	1	1	1	1	1	1	1	1	1	1	1	1	1	1
Fur-regulated gene | frgA	Iron uptake	1	1	1	1	1	1	1	1	1	1	1	1	1	1	1	1	1	1
Hsp60 | htpB	Adherence	1	1	1	1	1	1	1	1	1	1	1	1	1	1	1	1	1	1
Iron acquisition/assimilation locus | iraA	Iron uptake	1	1	1	1	1	1	1	1	1	1	1	1	1	1	1	1	1	1
Iron acquisition/assimilation locus | iraB	Iron uptake	1	1	1	1	1	1	1	1	1	1	1	1	1	1	1	1	1	1
LPS O-antigen (P. aeruginosa)(Pseudomonas) | --	Adherence	0	0	0	0	0	0	0	0	0	0	1	0	0	0	0	0	0	0
Legiobactin | lbtA	Iron uptake	1	1	1	1	1	1	1	1	1	1	1	1	1	1	1	1	1	1
Legiobactin | lbtB	Iron uptake	1	1	1	1	1	1	1	1	1	1	1	1	1	1	1	1	1	1
LetA/LetS two component | letA	Regulation	1	1	1	1	1	1	1	1	1	1	1	1	1	1	1	1	1	1
LetA/LetS two component | letS	Regulation	1	1	1	1	1	1	1	1	1	1	1	1	1	1	1	1	1	1
LigA | ligA	Intracellular survival	1	1	1	1	1	1	1	1	1	1	1	1	1	1	1	1	1	1
Lsp type II secretion system | lspC	Secretion system	1	1	1	1	1	1	1	1	1	1	1	1	1	1	1	1	1	1
Lsp type II secretion system | lspD	Secretion system	1	1	1	1	1	1	1	1	1	1	1	1	1	1	1	1	1	1
Lsp type II secretion system | lspE	Secretion system	1	1	1	1	1	1	1	1	1	1	1	1	1	1	1	1	1	1
Lsp type II secretion system | lspF	Secretion system	1	1	1	1	1	1	1	1	1	1	1	1	1	1	1	1	1	1
Lsp type II secretion system | lspG	Secretion system	1	1	1	1	1	1	1	1	1	1	1	1	1	1	1	1	1	1
Lsp type II secretion system | lspH	Secretion system	1	1	1	1	1	1	1	1	1	1	1	1	1	1	1	1	1	1
Lsp type II secretion system | lspI	Secretion system	1	1	1	1	1	1	1	1	1	1	1	1	1	1	1	1	1	1
Lsp type II secretion system | lspJ	Secretion system	1	1	1	1	1	1	1	1	1	1	1	1	1	1	1	1	1	1
Lsp type II secretion system | lspK	Secretion system	1	1	1	1	1	1	1	1	1	1	1	1	1	1	1	1	1	1
Lsp type II secretion system | lspL	Secretion system	1	1	1	1	1	1	1	1	1	1	1	1	1	1	1	1	1	1
Lsp type II secretion system | lspM	Secretion system	1	1	1	1	1	1	1	1	1	1	1	1	1	1	1	1	1	1
Lvh (Legionella vir homologs) type IVA secretion system | lvhB10	Secretion system	0	1	0	0	0	0	1	1	0	1	1	0	1	0	1	1	1	1
Lvh (Legionella vir homologs) type IVA secretion system | lvhB11	Secretion system	0	1	1	0	0	1	1	1	1	1	1	0	1	0	1	1	1	1
Lvh (Legionella vir homologs) type IVA secretion system | lvhB2	Secretion system	0	1	0	0	0	0	1	1	0	1	1	0	1	0	1	1	0	1
Lvh (Legionella vir homologs) type IVA secretion system | lvhB3	Secretion system	0	1	0	0	0	0	1	1	0	1	1	0	1	0	1	1	1	1
Lvh (Legionella vir homologs) type IVA secretion system | lvhB4	Secretion system	0	1	1	0	0	1	1	1	1	1	1	0	1	0	1	1	1	1
Lvh (Legionella vir homologs) type IVA secretion system | lvhB5	Secretion system	0	1	0	0	0	0	1	1	0	1	1	0	1	0	1	1	1	1
Lvh (Legionella vir homologs) type IVA secretion system | lvhB6	Secretion system	0	1	0	0	0	0	1	1	0	1	1	0	1	0	1	1	1	1
Lvh (Legionella vir homologs) type IVA secretion system | lvhB7	Secretion system	0	1	0	0	0	0	1	1	0	1	1	0	1	0	1	1	1	1
Lvh (Legionella vir homologs) type IVA secretion system | lvhB8	Secretion system	0	1	0	0	0	0	1	1	0	1	1	0	1	0	1	1	1	1
Lvh (Legionella vir homologs) type IVA secretion system | lvhB9	Secretion system	0	1	0	0	0	0	1	1	0	1	1	0	1	0	1	1	1	1
Lvh (Legionella vir homologs) type IVA secretion system | lvhD4	Secretion system	0	1	1	0	0	1	1	1	1	1	1	0	1	0	1	1	1	1
MOMP | omp28	Adherence	1	1	1	1	1	1	1	1	1	1	1	1	1	1	1	1	1	1
Mip | mip	Intracellular survival	1	1	1	1	1	1	1	1	1	1	1	1	1	1	1	1	1	1
O-linked flagellar glycosylation(Campylobacter) | pseB	Glycosylation system	0	0	0	0	0	1	0	0	0	0	0	1	0	0	0	0	0	0
RelA | relA	Regulation	1	1	1	1	1	1	1	1	1	1	1	1	1	1	1	1	1	1
RtxA | rtxA	Toxin	1	1	1	1	1	1	1	1	1	1	1	1	1	1	1	1	1	1
T4SS effectors(Coxiella) | --	Secretion system	0	0	1	0	0	0	0	0	0	1	0	0	1	0	0	0	0	0
Type IV pili | pilB	Adherence	1	1	1	1	1	1	1	1	1	1	1	1	1	1	1	1	1	1
Type IV pili | pilC	Adherence	1	1	1	1	1	1	1	1	1	1	1	1	1	1	1	1	1	1
Type IV pili | pilD	Adherence	1	1	1	1	1	1	1	1	1	1	1	1	1	1	1	1	1	1
Type IV pili | pilE	Adherence	1	1	1	1	1	1	1	1	1	1	1	1	1	1	1	1	1	1
Type IV pili | pilM	Adherence	1	1	1	1	1	1	1	1	1	1	1	1	1	1	1	1	1	1
Type IV pili | pilN	Adherence	1	1	1	1	1	1	1	1	1	1	1	1	1	1	1	1	1	1
Type IV pili | pilO	Adherence	1	1	1	1	1	1	1	1	1	1	1	1	1	1	1	1	1	1
Type IV pili | pilP	Adherence	1	1	1	1	1	1	1	1	1	1	1	1	1	1	1	1	1	1
Type IV pili | pilQ	Adherence	1	1	1	1	1	1	1	1	1	1	1	1	1	1	1	1	1	1
Type IVB secretion effectors | drrA/sidM	Secretion system	0	0	0	1	0	0	0	0	0	0	0	1	0	0	1	0	1	1
Type IVB secretion effectors | laiE	Secretion system	1	1	1	1	1	1	0	1	1	1	1	1	1	1	1	1	1	1
Type IVB secretion effectors | lepA	Secretion system	1	1	1	1	1	1	1	1	1	1	1	1	1	1	1	1	1	1
Type IVB secretion effectors | lepB	Secretion system	1	1	1	1	1	1	1	1	1	1	1	1	1	1	1	1	1	1
Type IVB secretion effectors | lidA	Secretion system	1	1	1	1	1	1	1	1	1	1	1	1	1	1	1	1	1	1
Type IVB secretion effectors | ralF	Secretion system	1	1	1	1	1	1	1	1	1	1	1	1	1	1	1	1	1	1
Type IVB secretion effectors | sdbA	Secretion system	1	1	1	1	1	1	1	1	1	1	1	1	1	1	1	1	1	1
Type IVB secretion effectors | sdbB	Secretion system	1	1	1	1	1	1	1	1	1	1	1	1	1	1	1	1	1	1
Type IVB secretion effectors | sdbB-like	Secretion system	1	1	1	0	1	1	1	1	1	1	1	1	1	1	1	1	0	1
Type IVB secretion effectors | sdbC	Secretion system	1	1	1	1	1	1	1	1	1	1	1	1	1	1	1	1	1	1
Type IVB secretion effectors | sdcA	Secretion system	0	0	1	1	0	0	0	1	0	1	0	1	0	1	1	1	1	1
Type IVB secretion effectors | sdcB	Secretion system	0	0	0	0	0	0	0	1	0	1	0	1	1	1	1	1	0	0
Type IVB secretion effectors | sdeA/laiA	Secretion system	1	1	1	1	0	1	0	1	1	1	0	1	1	1	1	1	1	0
Type IVB secretion effectors | sdeB/laiB	Secretion system	1	1	1	0	1	1	0	0	1	1	1	0	1	1	1	1	1	1
Type IVB secretion effectors | sdeC/laiC	Secretion system	1	1	1	0	1	1	0	1	1	1	1	1	1	1	1	1	1	1
Type IVB secretion effectors | sdeD/laiF	Secretion system	1	1	1	1	1	1	1	1	1	1	1	1	1	1	1	1	1	1
Type IVB secretion effectors | sdhA	Secretion system	1	1	1	1	1	1	1	1	1	1	1	1	1	1	1	1	1	1
Type IVB secretion effectors | sdhB	Secretion system	1	1	1	1	1	1	1	1	1	1	1	1	1	1	1	1	1	1
Type IVB secretion effectors | sidA	Secretion system	1	1	1	1	1	1	1	1	1	1	1	1	1	1	1	1	1	1
Type IVB secretion effectors | sidB	Secretion system	1	1	1	1	0	1	1	1	1	1	0	1	1	1	1	1	1	1
Type IVB secretion effectors | sidC	Secretion system	1	1	1	1	1	1	1	1	1	1	1	1	1	1	1	1	1	1
Type IVB secretion effectors | sidD	Secretion system	0	0	0	1	0	0	0	0	0	0	0	1	0	0	1	0	1	1
Type IVB secretion effectors | sidE-like	Secretion system	0	0	1	0	0	0	0	0	0	1	0	1	1	1	1	1	0	0
Type IVB secretion effectors | sidE/laiD	Secretion system	1	1	1	1	1	1	1	1	1	1	1	1	1	1	1	1	1	1
Type IVB secretion effectors | sidF	Secretion system	1	1	1	1	1	1	1	1	1	1	1	1	1	1	1	1	1	1
Type IVB secretion effectors | sidG	Secretion system	1	0	0	1	1	0	1	0	0	0	1	0	1	0	0	1	1	0
Type IVB secretion effectors | sidH	Secretion system	1	1	1	1	1	1	1	0	1	1	1	0	1	0	0	1	1	1
Type IVB secretion effectors | vipA	Secretion system	1	1	1	1	1	1	1	1	1	1	1	1	1	1	1	1	1	1
Type IVB secretion effectors | vipD1	Secretion system	1	1	1	1	1	1	1	0	1	1	1	0	1	0	0	1	1	1
Type IVB secretion effectors | vipD2	Secretion system	1	1	1	1	1	1	1	1	1	1	1	1	1	1	1	1	1	1
Type IVB secretion effectors | vipD3	Secretion system	1	1	1	1	1	1	1	1	1	1	1	1	1	1	1	1	1	1
Type IVB secretion effectors | vipE	Secretion system	1	1	1	1	0	1	1	0	1	1	0	0	1	0	1	1	1	1
Type IVB secretion effectors | vipF	Secretion system	1	1	1	1	1	1	1	1	1	1	1	1	1	1	1	1	1	1
Type IVB secretion effectors | wipA	Secretion system	1	1	1	1	1	1	1	1	1	1	1	1	1	1	1	1	1	1
Type IVB secretion effectors | wipB	Secretion system	1	1	1	1	1	1	1	1	1	1	1	1	1	1	1	1	1	1
Type IVB secretion effectors | wipC	Secretion system	1	1	1	1	1	1	0	1	1	1	1	1	1	1	1	1	1	1
Type IVB secretion effectors | ylfA	Secretion system	1	1	1	1	1	1	1	1	1	1	1	1	1	1	1	1	1	1
Type IVB secretion effectors | ylfB	Secretion system	1	1	1	1	1	1	1	1	1	1	1	1	1	1	1	1	1	1
