# Supplementary material for: Unravelling the Genomic and Virulence Diversity of Legionella pneumophila Strains Isolated from Anthropogenic Water Systems
Source: Microorganisms. 2025 Dec 12;13(12):2832. doi: 10.3390/microorganisms13122832 (PMC12736363; doi:10.3390/microorganisms13122832)
Supplement: Supplementary file 1 [file microorganisms-13-02832-s001.zip › Barigelli 2025 S3.csv]

Virulence factor	Phenotype	Estimate	p.value	n	Family	m_tests	p_adj
lvhB11	survival_t48_moi1	-0.8630349760688613	7.049329490066825e-5	14	survival	124	0.002913722855894288
lvhB4	survival_t48_moi1	-0.8630349760688613	7.049329490066825e-5	14	survival	124	0.002913722855894288
lvhD4	survival_t48_moi1	-0.8630349760688613	7.049329490066825e-5	14	survival	124	0.002913722855894288
sidG	survival_t24_moi10	0.7366457337802161	0.0026556911656096605	14	survival	124	0.08232642613389947
lvhB11	survival_t48_moi10	-0.6839031224631122	0.006991914125409893	14	survival	124	0.12385676450726096
lvhB4	survival_t48_moi10	-0.6839031224631122	0.006991914125409893	14	survival	124	0.12385676450726096
lvhD4	survival_t48_moi10	-0.6839031224631122	0.006991914125409893	14	survival	124	0.12385676450726096
sdbB-like	survival_t48_moi10	-0.6553096109943864	0.010958916428717025	14	survival	124	0.16986320464511387
sidG	survival_t48_moi10	0.6068916163352777	0.021369102275118863	14	survival	124	0.29441874245719324
sidG	survival_t48_moi1	0.5957329338848718	0.024573712877523406	14	survival	124	0.30471403968129024
sidG	survival_t24_moi1	0.5851013765031169	0.02795013868463429	14	survival	124	0.31507429062678655
sdbB-like	survival_t48_moi1	-0.564808055596623	0.03534093147459638	14	survival	124	0.365189625237496
LPS O-antigen (P. aeruginosa)(Pseudomonas)	survival_t24_moi10	0.551142426586831	0.04107267841932513	14	survival	124	0.37177778753577295
LPS O-antigen (P. aeruginosa)(Pseudomonas)	survival_t24_moi1	0.543192454137523	0.044705743592106086	14	survival	124	0.37177778753577295
drrA/sidM	survival_t48_moi10	0.5364403288794736	0.04797132742397071	14	survival	124	0.37177778753577295
sidD	survival_t48_moi10	0.5364403288794736	0.04797132742397071	14	survival	124	0.37177778753577295
sdeC/laiC	survival_t48_moi10	-0.48257167750413055	0.08051364036774808	14	survival	124	0.43207560634060044
sidB	survival_t24_moi1	-0.4699407723949851	0.0899625371792386	14	survival	124	0.43207560634060044
Capsule(Acinetobacter)	survival_t24_moi10	-0.4619405284209486	0.09633260530409518	14	survival	124	0.43207560634060044
pseB	survival_t24_moi10	-0.4619405284209486	0.09633260530409518	14	survival	124	0.43207560634060044
sdeC/laiC	survival_t24_moi10	-0.4579692788261443	0.09960806261551584	14	survival	124	0.43207560634060044
sdeB/laiB	survival_t48_moi10	-0.44789328042151455	0.1082625381594945	14	survival	124	0.43207560634060044
lvhB10	survival_t48_moi1	-0.4440069456822232	0.11173428251598991	14	survival	124	0.43207560634060044
lvhB2	survival_t48_moi1	-0.4440069456822232	0.11173428251598991	14	survival	124	0.43207560634060044
lvhB3	survival_t48_moi1	-0.4440069456822232	0.11173428251598991	14	survival	124	0.43207560634060044
lvhB5	survival_t48_moi1	-0.4440069456822232	0.11173428251598991	14	survival	124	0.43207560634060044
lvhB6	survival_t48_moi1	-0.4440069456822232	0.11173428251598991	14	survival	124	0.43207560634060044
lvhB7	survival_t48_moi1	-0.4440069456822232	0.11173428251598991	14	survival	124	0.43207560634060044
lvhB8	survival_t48_moi1	-0.4440069456822232	0.11173428251598991	14	survival	124	0.43207560634060044
lvhB9	survival_t48_moi1	-0.4440069456822232	0.11173428251598991	14	survival	124	0.43207560634060044
sidB	survival_t48_moi10	-0.44131913593894667	0.11417944140555848	14	survival	124	0.43207560634060044
drrA/sidM	survival_t48_moi1	0.4391765122118615	0.11615461477683342	14	survival	124	0.43207560634060044
sidD	survival_t48_moi1	0.4391765122118615	0.11615461477683342	14	survival	124	0.43207560634060044
sdbB-like	survival_t24_moi10	-0.43669372545681534	0.11847234367403561	14	survival	124	0.43207560634060044
vipE	survival_t48_moi10	-0.4159391991273773	0.13908440807838626	14	survival	124	0.48442067786360726
T4SS effectors(Coxiella)	survival_t48_moi1	-0.4086893021675868	0.14681503876116986	14	survival	124	0.48442067786360726
Capsule(Acinetobacter)	survival_t24_moi1	-0.40718734089050657	0.14845149805497643	14	survival	124	0.48442067786360726
pseB	survival_t24_moi1	-0.40718734089050657	0.14845149805497643	14	survival	124	0.48442067786360726
sidB	survival_t24_moi10	-0.4025037405771921	0.153631943916798	14	survival	124	0.4884707960431526
