# Supplementary material for: Unravelling the Genomic and Virulence Diversity of Legionella pneumophila Strains Isolated from Anthropogenic Water Systems
Source: Microorganisms. 2025 Dec 12;13(12):2832. doi: 10.3390/microorganisms13122832 (PMC12736363; doi:10.3390/microorganisms13122832)
Supplement: Supplementary file 1 [file microorganisms-13-02832-s001.zip › Barigelli 2025 S4.csv]

VFDB Class	Phenotype	Estimate	p.value	n	Family	m_tests	p_adj
Type IVB secretion effectors	repl_dlog10_48	0.5610318299699464	0.03686165430088128	14	replication	12	0.4423398516105753
Lvh (Legionella vir homologs) type IVA secretion system	survival_t48_moi1	-0.5927736377290868	0.0254810143382557	14	survival	24	0.3576459487368487
LPS O-antigen (P. aeruginosa)(Pseudomonas)	survival_t24_moi10	0.551142426586831	0.04107267841932513	14	survival	24	0.3576459487368487
LPS O-antigen (P. aeruginosa)(Pseudomonas)	survival_t24_moi1	0.543192454137523	0.044705743592106086	14	survival	24	0.3576459487368487
Capsule(Acinetobacter)	survival_t24_moi10	-0.4619405284209486	0.09633260530409518	14	survival	24	0.3958706614799371
O-linked flagellar glycosylation(Campylobacter)	survival_t24_moi10	-0.4619405284209486	0.09633260530409518	14	survival	24	0.3958706614799371
Lvh (Legionella vir homologs) type IVA secretion system	survival_t48_moi10	-0.42452722402674725	0.13028480357108038	14	survival	24	0.3958706614799371
T4SS effectors(Coxiella)	survival_t48_moi1	-0.4086893021675868	0.14681503876116986	14	survival	24	0.3958706614799371
Capsule(Acinetobacter)	survival_t24_moi1	-0.40718734089050657	0.14845149805497643	14	survival	24	0.3958706614799371
O-linked flagellar glycosylation(Campylobacter)	survival_t24_moi1	-0.40718734089050657	0.14845149805497643	14	survival	24	0.3958706614799371
